# Supplementary material for: Protein Aggregation Patterns Inform about Breast Cancer Response to Antiestrogens and Reveal the RNA Ligase RTCB as Mediator of Acquired Tamoxifen Resistance
Source: Cancers (Basel). 2021 Jun 26;13(13):3195. doi: 10.3390/cancers13133195 (PMC8269126; doi:10.3390/cancers13133195)
Supplement: Supplementary file 1 [file cancers-13-03195-s001.zip]

Archive with 4 entries (2 files):
- cancers-1239423-supplementary/
- cancers-1239423-supplementary/suppl/
- cancers-1239423-supplementary/suppl/cancers-1239423-original-images.pdf
- cancers-1239423-supplementary/suppl/cancers-1239423-supplementary.pdf
